# Supplementary material for: A Scheme for Ultrasensitive Detection of Molecules with Vibrational Spectroscopy in Combination with Signal Processing
Source: Molecules. 2019 Feb 21;24(4):776. doi: 10.3390/molecules24040776 (PMC6413196; doi:10.3390/molecules24040776)
Supplement: Supplementary file 1 [file molecules-24-00776-s001.zip]

Archive with 2 entries (2 files):
- SI (IR spectra).xlsx
- A232.xyz
