# Supplementary material for: A Scheme for Ultrasensitive Detection of Molecules with Vibrational Spectroscopy in Combination with Signal Processing
Source: Molecules. 2019 Feb 21;24(4):776. doi: 10.3390/molecules24040776 (PMC6413196; doi:10.3390/molecules24040776)
Supplement: Supplementary file 1 [file molecules-24-00776-s001.zip › A232.xyz]

 29
 Structure of A232
 N                  2.00607200   -0.11507700   -0.03870200
 C                  3.29787900    0.54006000    0.18000600
 H                  3.98451100   -0.21965200    0.55583000
 H                  3.20218100    1.27786400    0.97090200
 C                  3.87838100    1.18457900   -1.07969800
 H                  4.85770700    1.61334900   -0.86396900
 H                  4.00113000    0.45370900   -1.87871500
 H                  3.23255900    1.98026000   -1.44980200
 C                  2.05408200   -1.49550400   -0.54434100
 H                  1.19759600   -1.64552200   -1.19496200
 H                  2.95625200   -1.58508300   -1.14930800
 C                  2.05406500   -2.53797300    0.57198900
 H                  2.12393100   -3.53962800    0.14634100
 H                  2.89982500   -2.40189500    1.24764600
 H                  1.13372000   -2.47613500    1.14922100
 C                  0.81285000    0.46513700    0.22600900
 C                  0.82381900    1.88625200    0.74608900
 H                  1.20602000    1.90657300    1.76822300
 H                  1.45882300    2.52903700    0.13910700
 H                 -0.18666500    2.27986500    0.75334300
 N                 -0.26027400   -0.24198600    0.02839200
 P                 -1.81273500    0.16865800    0.22962600
 O                 -2.25630300    1.52505400    0.59680100
 F                 -2.29920600   -0.87833400    1.32254300
 O                 -2.48600200   -0.42305500   -1.09040500
 C                 -3.88505700   -0.16978100   -1.32303000
 H                 -4.11097200    0.88526000   -1.18316700
 H                 -4.07809100   -0.46368200   -2.35040800
 H                 -4.49289500   -0.77234800   -0.64868500

 
